# Supplementary material for: A Network-Based Gene Expression Signature Informs Prognosis and Treatment for Colorectal Cancer Patients
Source: PLoS One. 2012 Jul 23;7(7):e41292. doi: 10.1371/journal.pone.0041292 (PMC3402487; doi:10.1371/journal.pone.0041292)
Supplement: Table S1 — NEM signature genes and their p values. (XLSX) [file pone.0041292.s003.xlsx]

## Sheet: Sheet1
Gene symbol	localp	globalp
MLH1	0	4.86069e-06
CHD2	0	0.000141394
MSH2	0.001	0.000196858
PBK	0.001	0.000403611
APOC1	0	0.000473136
TP53	0.002	0.000570263
RPS5	0	0.000679195
ELK4	0	0.000853398
BRI3	0	0.000868327
ZNF148	0	0.000919365
ZFC3H1	0.001	0.000970402
SEC62	0.001	0.00101285
GNAS	0.003	0.00103116
MCC	0.008	0.00103611
PTPRT	0.002	0.00145673
KLF5	0.002	0.00150864
DEAF1	0.001	0.00161514
CA2	0.001	0.0016903
YWHAH	0.019	0.00182779
SET	0.003	0.00187796
SLC4A4	0	0.00188838
ACTB	0.009	0.00188899
MAD2L1	0.001	0.00202717
KITLG	0.003	0.00208888
GZMB	0.002	0.00212429
SMAD2	0.015	0.00220745
FAS	0.002	0.00226777
ATM	0.005	0.00234216
CXCL10	0.002	0.00234242
LAT	0.004	0.00237636
CXCL11	0.001	0.002405
GBP1	0.005	0.00265784
EPM2A	0.002	0.00274264
CXCL9	0.001	0.0027903
CXCL13	0.004	0.00282762
TLK1	0.001	0.00295243
TNFRSF11A	0.003	0.0030013
IDO1	0.002	0.00313714
CTNNB1	0.024	0.00330457
PSAT1	0	0.00332037
DLGAP5	0.001	0.0033596
HN1L	0.005	0.0035621
PCP4	0	0.00360602
EIF3D	0.004	0.00370428
UBE2L3	0.006	0.00374316
CAPG	0.006	0.00377867
THRAP3	0.007	0.00379004
PSMC1	0.003	0.00383361
RNASE2	0.008	0.00411796
G3BP2	0.006	0.00429129
AGXT	0.003	0.00443616
PPP2R2A	0.003	0.00452678
GTF3C5	0.003	0.00453285
SNHG3-RCC1	0.003	0.00455464
LDLRAP1	0.003	0.00457235
PADI4	0.001	0.004664
SCOC	0.004	0.00487301
CALR	0.003	0.00490513
NUFIP1	0.002	0.00500877
RPS11	0.004	0.00516327
ATP2B4	0.003	0.00524833
CDH17	0.004	0.00526196
ABCC9	0.007	0.00530431
RPS20	0.007	0.0054898
RPS10	0.004	0.00551324
RPS19	0.006	0.00553997
HCFC1	0.005	0.0055411
ATF6B	0.002	0.00559335
BRAF	0.004	0.00561453
HMMR	0.006	0.00567937
ATF2	0.009	0.00569291
STX7	0.006	0.00570081
SACM1L	0.005	0.00570133
PSMD9	0.007	0.0057436
ZNF410	0.008	0.00577346
RBMS1	0.001	0.00578274
INSIG2	0.005	0.0061782
DNAJB9	0.002	0.00620892
RPL38	0.005	0.00623019
RPLP2	0.008	0.00624104
MSH6	0.005	0.00624486
SPP1	0.007	0.00625788
SUMO2	0.012	0.0063195
MLH3	0.001	0.00639719
RPL37A	0.006	0.00640326
RPL27	0.005	0.00641654
RPL27A	0.009	0.00645604
BRE	0.01	0.00649197
TNPO1	0.005	0.00654093
GSPT1	0.01	0.00659266
HEYL	0.005	0.00661427
CALM1	0.014	0.00686381
IRAK3	0.006	0.00689636
TXN	0.007	0.00690383
NRG2	0.005	0.00697804
CCNF	0.01	0.00721561
TMX1	0.003	0.00729451
ND4	0.003	0.00732471
B4GALT3	0.005	0.00743442
IGFBP1	0.006	0.00750638
KRAS	0.006	0.00750933
EP300	0.032	0.0076851
TRIM33	0.009	0.00775462
MORC4	0.002	0.00822385
CDC42SE1	0.01	0.00827836
RALGAPA2	0.006	0.00831803
TEX11	0.018	0.00834355
PPP2R1B	0.006	0.00841889
ARL1	0.007	0.00845039
VDR	0.013	0.00850516
BACE1	0.004	0.00854804
DFNB31	0.008	0.00870775
EGR1	0.007	0.00872364
APC	0.006	0.00879611
DLG3	0.014	0.00880158
SYT17	0.018	0.00890357
PRTN3	0.014	0.00898064
HES1	0.011	0.00916084
MMP13	0.006	0.00926248
AK1	0.007	0.00941976
TACC2	0.006	0.00962703
PDLIM5	0.01	0.00983925
TRRAP	0.009	0.010024
CXCR7	0.01	0.0100436
NQO1	0.007	0.0101224
CSN3	0.008	0.0101588
CRABP1	0.014	0.010214
SPRY4	0.005	0.0102339
CIRBP	0.011	0.0102495
DCTD	0.007	0.0104362
S100A3	0.006	0.0105132
MGP	0.009	0.0105267
SPDYA	0.006	0.0106292
MLL3	0.012	0.0109605
CIAO1	0.014	0.0110319
CTSA	0.005	0.0112491
RPN2	0.013	0.0113142
TCF3	0.014	0.0114652
PTPRN	0.015	0.011621
IER3IP1	0.017	0.0117111
NDEL1	0.029	0.0117426
BSG	0.022	0.0117527
PSMC2	0.013	0.0118111
TGFBR2	0.018	0.011827
CFH	0.009	0.0118933
CAMK2G	0.012	0.0120057
PKHD1	0.011	0.0121359
ABCA1	0.03	0.0122498
FOXO1	0.013	0.0123179
NHP2L1	0.012	0.0123229
ANXA2	0.016	0.0124172
UGGT1	0.011	0.0124918
PDHB	0.013	0.0126961
TSPAN7	0.023	0.0127612
SYNE1	0.014	0.0127731
HLA-C	0.015	0.0127916
NUCB1	0.01	0.012794
SP1	0.024	0.0128538
EXT2	0.013	0.0128918
ANG	0.012	0.0130195
FAM46A	0.017	0.0130214
TIMM17A	0.016	0.0131744
CITED2	0.011	0.013316
CNPY2	0.014	0.0133404
THOC2	0.014	0.0133764
COPS8	0.01	0.0134128
POLD3	0.012	0.0134369
EPPK1	0.017	0.0134481
KCNAB1	0.011	0.0134888
NME7	0.011	0.0134928
MMP2	0.008	0.0136105
STAT2	0.005	0.013712
METTL9	0.02	0.0141771
XPNPEP1	0.013	0.0141981
PFKL	0.012	0.0143716
SCEL	0.014	0.0143834
ASB13	0.012	0.0144161
TRIM2	0.014	0.0144203
MAP2K4	0.017	0.0145082
CD24	0.014	0.0146666
SAR1A	0.015	0.014751
CDK10	0.016	0.0149962
EPHA3	0.013	0.0150232
AHI1	0.004	0.0151974
FOXJ3	0.011	0.0155199
PWP1	0.015	0.0156114
ITM2A	0.012	0.0156787
RET	0.013	0.0160261
FLCN	0.012	0.0160986
ERBB4	0.024	0.0164412
EPHB6	0.019	0.0164921
KIT	0.013	0.016598
LRP1	0.033	0.0166413
NINL	0.036	0.0167935
NEK11	0.017	0.0168425
BUB1B	0.017	0.0168511
POLA1	0.017	0.016862
RUNX1T1	0.01	0.0171106
RIPK1	0.015	0.017254
NCAPH	0.021	0.0174759
ADARB2	0.012	0.0175644
CHEK2	0.016	0.0175701
BUB1	0.019	0.0176024
CBFA2T3	0.014	0.0177495
ABCE1	0.019	0.0178439
PRKCZ	0.014	0.0178821
FBXW7	0.025	0.0179327
TIAM1	0.011	0.0179471
GALNS	0.014	0.0180937
IRS4	0.022	0.0181036
PTPRD	0.012	0.0181568
PTPRU	0.02	0.0184596
MAPK9	0.026	0.0194716
TNIK	0.038	0.0197569
PHIP	0.02	0.0200306
AURKA	0.025	0.0200754
RALGAPB	0.032	0.0203221
BMP2	0.049	0.0204597
LRP2	0.027	0.0205959
PRKD1	0.024	0.0207105
FGFR3	0.037	0.0207222
DMD	0.02	0.0207259
PPARG	0.021	0.0207859
IGFBP3	0.017	0.0208027
SHANK1	0.016	0.0208497
KDR	0.029	0.0209582
PRKCE	0.028	0.0210424
MAP2K7	0.014	0.0210605
P2RX7	0.042	0.0211206
GTF2B	0.023	0.021164
CAD	0.023	0.0214764
PTPRJ	0.024	0.0215214
CIC	0.022	0.021546
NOS3	0.028	0.0215898
ANK2	0.016	0.0219016
GLI3	0.033	0.0219526
ADAM19	0.023	0.0220653
TLR9	0.012	0.0221482
MAP2	0.017	0.0222422
DSCAML1	0.017	0.0222663
MKRN3	0.018	0.0222859
EXOC4	0.018	0.0222997
MAP1B	0.015	0.0223294
LIG1	0.025	0.0223702
MAP2K3	0.021	0.0224254
MCM3AP	0.025	0.0224941
LMO7	0.021	0.0226005
BMP6	0.016	0.0226415
GUCY1A2	0.012	0.0227181
ROR1	0.009	0.0227365
CCNB1	0.031	0.0228071
EPHA7	0.013	0.0228166
TTLL3	0.022	0.0229745
SLC29A1	0.018	0.0231123
COL3A1	0.018	0.0231502
EVL	0.016	0.0231737
ERCC6	0.019	0.0232791
MUTYH	0.019	0.0234667
FOXH1	0.014	0.0234879
DCC	0.011	0.0235009
TNNI3K	0.023	0.0235453
MYO1B	0.015	0.0236746
CHUK	0.033	0.0237205
PRKCB	0.045	0.0237555
AKAP12	0.014	0.0238743
CD46	0.03	0.0239502
NF1	0.019	0.0240259
CDC42BPB	0.016	0.0240973
EYA4	0.017	0.0241554
TPX2	0.016	0.024528
NCDN	0.016	0.02473
KCNQ5	0.013	0.0247972
ARAF	0.015	0.024938
SEC63	0.018	0.0250237
SCN3B	0.013	0.0250295
ADAM29	0.017	0.0255204
CAMKV	0.024	0.0260364
MCF2L2	0.019	0.0260747
STK40	0.018	0.0261239
CNTN4	0.012	0.0262195
SMTN	0.032	0.0265736
PREX2	0.022	0.0266815
RNF182	0.019	0.0269768
EVC2	0.022	0.0270466
SLCO1B3	0.012	0.0270803
DNAH3	0.02	0.0272484
CDH1	0.044	0.0274461
EIF4G1	0.027	0.0276682
TUBB2A	0.031	0.027715
RPS6KB1	0.023	0.0281922
CRB1	0.018	0.028317
PSMC5	0.026	0.0283781
ADRBK1	0.023	0.0284179
RTN4	0.04	0.0284246
PIK3CA	0.039	0.0284253
PTPRS	0.022	0.0284439
BRF1	0.017	0.0286241
EIF2S2	0.022	0.0286744
PSMA2	0.03	0.0286808
TYK2	0.033	0.0288539
SACS	0.023	0.0295097
NRAS	0.029	0.0296078
ATG5	0.045	0.0297643
TBK1	0.038	0.0299062
ZNF232	0.026	0.0299167
MYLK3	0.02	0.029953
LDB1	0.038	0.0301924
NEK2	0.041	0.0302094
MARK4	0.044	0.0302396
STMN4	0.023	0.0302639
TAF1	0.037	0.0304061
SNRNP200	0.041	0.0304366
TGM2	0.041	0.0305085
CAMLG	0.036	0.030542
SF3A1	0.044	0.0305812
IL6ST	0.024	0.0306224
AKAP9	0.03	0.030858
ANAPC4	0.025	0.0311515
SMYD2	0.031	0.0311818
VPS18	0.032	0.0311834
SCNN1B	0.034	0.0312255
BMPR1A	0.027	0.0312603
SPTBN2	0.023	0.0313577
IFT172	0.033	0.0314403
GABPB1	0.026	0.0315302
XRCC1	0.025	0.0315379
RASGRF2	0.027	0.0315383
PRF1	0.031	0.0315675
PIM1	0.045	0.0315718
SNRPB2	0.043	0.0315864
CCAR1	0.041	0.0318031
NFATC1	0.019	0.0318589
PKN1	0.044	0.0319609
CDK8	0.03	0.0320324
RPS6KA2	0.029	0.0320873
ZEB2	0.024	0.0321594
ETS2	0.044	0.0321648
CAMK2B	0.021	0.032266
F5	0.025	0.0324941
MSH4	0.031	0.0330096
APOB	0.032	0.033049
OVGP1	0.02	0.0332855
LEF1	0.032	0.0333376
CNTN1	0.034	0.0333672
MCRS1	0.048	0.0333672
KALRN	0.031	0.0335416
RALGDS	0.031	0.0335505
RHEB	0.035	0.0336236
ROR2	0.038	0.033642
ADORA1	0.016	0.0337919
CD93	0.046	0.0338687
NID1	0.042	0.0339198
PROS1	0.042	0.0340153
TFG	0.03	0.0343075
CNKSR2	0.037	0.0344888
WRN	0.028	0.0345526
PRKCQ	0.038	0.0345831
LZTS2	0.022	0.034605
FNTA	0.038	0.034699
SCNN1G	0.026	0.0350402
ACACA	0.028	0.0351635
PHKB	0.022	0.0354928
KRT20	0.042	0.0355417
BLK	0.028	0.0356896
CUBN	0.049	0.0357135
ADCY8	0.035	0.0357579
EEF2K	0.026	0.0357728
SLC11A2	0.034	0.0359896
LIG3	0.032	0.0360152
GRM1	0.029	0.0360523
ZNHIT1	0.034	0.0361045
LIFR	0.033	0.0362867
WWOX	0.049	0.0363786
PAOX	0.032	0.0365751
PAK7	0.023	0.0366006
GRID2	0.036	0.0367246
SDCBP2	0.029	0.0370231
TP63	0.025	0.0371753
COL4A6	0.026	0.0371878
ALS2CR11	0.028	0.0372301
FNTB	0.036	0.0372686
RAD54B	0.028	0.037435
TRAF3IP3	0.03	0.0374609
PKNOX1	0.029	0.0375823
MLF2	0.027	0.037628
HAPLN1	0.026	0.0377228
LAMC1	0.04	0.0377343
SREBF2	0.041	0.0378351
UNC13B	0.04	0.038046
PHKG1	0.035	0.0380702
FZD4	0.044	0.0381995
KCND3	0.031	0.0384078
ARHGEF10L	0.038	0.0385428
CSE1L	0.042	0.0386019
GHRHR	0.029	0.0388074
FNIP1	0.049	0.0388111
BCAS2	0.02	0.038827
DSTN	0.034	0.0389879
CTNND2	0.031	0.0390606
ACIN1	0.042	0.0390619
QKI	0.042	0.0394315
TCF7L2	0.028	0.0395397
PBXIP1	0.041	0.0397679
ARHGEF1	0.038	0.0398084
PAN2	0.042	0.0398708
DDIT3	0.042	0.0399185
RORA	0.031	0.0400501
RASSF2	0.021	0.0401923
PZP	0.029	0.0403849
EFS	0.028	0.0404093
AKAP6	0.029	0.0405033
RBM10	0.034	0.0406645
PRG2	0.028	0.0407311
PRKCH	0.031	0.0407856
WNK1	0.046	0.0408254
CUX1	0.044	0.0408379
PDILT	0.037	0.0408924
STK32C	0.048	0.0409768
TNFRSF9	0.039	0.0410454
PCSK2	0.046	0.0412407
CENPH	0.023	0.041274
UQCRC2	0.037	0.0414846
NPBWR2	0.034	0.0414847
TSKS	0.025	0.0415863
LAMB3	0.032	0.0415925
CACNB1	0.031	0.041598
RARB	0.028	0.0416333
GABRA6	0.046	0.0417536
HPS3	0.034	0.0419601
HIST1H1B	0.044	0.0420138
RASAL2	0.034	0.0421082
HR	0.027	0.0422125
CDC14A	0.028	0.0424867
FCN2	0.029	0.0425709
RRM2B	0.023	0.0426959
PER1	0.032	0.0429611
ADORA3	0.035	0.0430358
HTR5A	0.023	0.0430358
P2RY14	0.028	0.0430358
RAB5C	0.039	0.0431113
TFEC	0.036	0.0431757
TCOF1	0.045	0.0436044
EDA	0.029	0.0437258
CLIC2	0.045	0.043951
KIAA0182	0.036	0.044007
NR3C2	0.039	0.0440601
DAPK3	0.029	0.0440646
FCN1	0.034	0.0440744
HAT1	0.046	0.0442247
MATK	0.023	0.0444575
CSNK1A1L	0.03	0.0447051
MTHFD1L	0.038	0.0447654
PQBP1	0.046	0.0449916
DHRS2	0.022	0.0450541
RAB38	0.027	0.0451114
CACNB2	0.025	0.0451176
SLCO1A2	0.029	0.0451892
AMPD1	0.031	0.0452203
ACAP1	0.034	0.0452253
C12orf11	0.041	0.045258
MITD1	0.043	0.045347
PAK3	0.036	0.045743
CAMKK2	0.033	0.0458167
CORO1B	0.032	0.0459965
PRKG2	0.032	0.0461884
ROS1	0.031	0.0469499
SAV1	0.032	0.0470123
ARFGEF1	0.047	0.0470764
JAKMIP1	0.023	0.0473283
SORL1	0.03	0.0478017
ARAP3	0.046	0.0478082
LRRC47	0.048	0.0478204
PRIMA1	0.023	0.0478695
BCL11B	0.031	0.0479914
PDGFD	0.039	0.0480783
SLC22A9	0.038	0.0481583
SETBP1	0.017	0.0482911
CLSTN3	0.013	0.0484391
SYT9	0.04	0.0485075
PRPS1	0.044	0.0487624
OSBP	0.039	0.0489998
DPEP1	0.037	0.0493418
DNALI1	0.039	0.0495381
FBXO30	0.035	0.0496077
PTPRN2	0.04	0.049632
ZMYM4	0.031	0.0497065
FERD3L	0.022	0.0498932
